# Supplementary material for: The Effects of Run-of-River Hydroelectric Power Schemes on Fish Community Composition in Temperate Streams and Rivers
Source: PLoS One. 2016 May 18;11(5):e0154271. doi: 10.1371/journal.pone.0154271 (PMC4871443; doi:10.1371/journal.pone.0154271)
Supplement: S2 Table — (XLSX) [file pone.0154271.s003.xlsx]

## Sheet: Sheet1
Impact (I) or Control [C]	HEP Number	Before (B) or after (A)	Date of survey	Year of sample	Season of sample	Number of months survey is before (-) or after (+) construction of hydro	Number of species per 100m2	Number of fish per 100m2	Number of Atlantic salmon per 100m2	Number of Atlantic salmon >1 year per 100m2	Number of brown trout per 100m2	Number of brown trout >1 year per 100m2
I	1	B	2004-06-01	2004	Summer	-95	0.2	1.32	0.36	0.36	0.84	0.76
I	1	B	2005-07-01	2005	Summer	-82	0.24	3.04	2.48	0	0.44	0.32
I	1	B	2006-09-01	2006	Autumn	-68	1.33	22	16	5.33	4	1.5
I	1	B	2008-06-01	2008	Summer	-47	0.2	1.36	0.68	0.16	0.68	0.68
I	1	B	2009-07-01	2009	Summer	-34	0.31	4.267	2.04	0.13	2.04	0.22
I	1	B	2010-06-01	2010	Summer	-23	0.3	3.75	2.05	1.15	1.65	0.8
I	1	A	2014-07-01	2014	Summer	26	0.35	0.65	0.1	0.05	0.4	0.4
C	1	B	1993-07-01	1993	Summer	-226	0.98	3.92	0	0	2.29	2.29
C	1	B	1994-08-01	1994	Summer	-213	0.96	3.35	0	0	3.35
C	1	B	2002-08-01	2002	Summer	-117	0.71	1.42	0	0	1.42	1.06
C	1	B	2003-08-01	2003	Summer	-105	1.77	6.71	0	0	6.36	1.41
C	1	B	2004-07-01	2004	Summer	-94	1.49	2.8	0	0	1.81	1.49
C	1	B	2005-07-01	2005	Summer	-82	1.38	7.44	2.48		4.13	1.65
C	1	B	2007-07-01	2007	Summer	-58	0.76	3.54	0	0	3.53	2.27
C	1	B	2008-08-01	2008	Summer	-45	1.02	4.36	0	0	4.1	1.8
C	1	B	2009-08-01	2009	Summer	-33	1.42	23.05	15.96	0.35	7.09	1.42
C	1	B	2010-08-01	2010	Summer	-21	1.54	4.36	1.28	1.28	2.82	1.03
C	1	A	2012-08-01	2012	Summer	3	0.93	3.89	0	0	3.52	3.52
C	1	A	2014-08-01	2014	Summer	27	0.57	3.71	0.29	0.29	3.43	3
I	2	B	1994-08-01	1994	Summer	-221	0.93	20.47	3.25		17.21
I	2	B	2002-08-01	2002	Summer	-125	1.41	14.05	6.09		7.96
I	2	B	2007-08-01	2007	Summer	-65	1.3	70	22.17		37.39
I	2	A	2014-07-01	2014	Summer	18	2.27	52.27	4.54		42.42
C	2	B	2005-09-01	2005	Autumn	-88	3.64	45.45	18.18		20
C	2	A	2014-07-01	2014	Summer	18	3.64	58.18	5.45		40
I	3	B	1993-09-01	1993	Autumn	-196	1.1	12.61	5.48		7.13
I	3	B	2005-08-01	2005	Summer	-53	1.32	32.23	0		28.29
I	3	A	2011-08-01	2011	Summer	19	1.08	7.57	0		7.03
C	3	B	1991-09-01	1991	Autumn	-220	0.19	1.05	0.56		0.49
C	3	B	1993-09-01	1993	Autumn	-196	1.69	13.22	9.15		2.37
C	3	B	1996-10-01	1996	Autumn	-159	0.51	3.32	0.26		3.06
C	3	B	1997-07-01	1997	Summer	-150	0.29	0.87	0	0	0.87
C	3	B	1999-07-01	1999	Summer	-126	1.45	45.53	15.9		9.76
C	3	B	2002-09-01	2002	Autumn	-88	1.67	21.5	6.67		14
C	3	B	2003-06-01	2003	Summer	-79	2.33	12.17	3.67		6
C	3	B	2004-09-01	2004	Autumn	-64	1.27	51.27	30.57		17.83
C	3	B	2005-08-01	2005	Summer	-53	1.67	52.5	23.05		25.56
C	3	B	2006-08-01	2006	Summer	-41	1.55	12.12	3.42		6.52
C	3	B	2007-09-01	2007	Autumn	-28	1.18	9.71	7.36		2.35
C	3	B	2009-09-01	2009	Autumn	-4	0.91	20.45	0.61		4.7
C	3	A	2010-10-01	2010	Autumn	9	1.27	8.61	4.05		4.3
C	3	A	2011-08-01	2011	Summer	19	1.52	10.65	0.61		8.22
C	3	A	2013-09-01	2013	Autumn	44	1.85	27.54	2.46		21.85
I	4	B	1993-08-01	1993	Summer	-192	0.588	31.18	23.53		7.65
I	4	B	2004-09-01	2004	Autumn	-59	0.695	38.93	20.5		18.42
I	4	A	2011-08-01	2011	Summer	24	0.619	81.97	57.84		24.13
I	4	A	2014-08-01	2014	Summer	60	0.73	78.18	40.73		37.45
C	4	B	1993-08-01	1993	Summer	-192	0.56	33.38	17.39		15.99
C	4	B	1999-09-01	1999	Autumn	-119	0.61	31.81	17.27		14.54
C	4	B	2004-09-01	2004	Autumn	-59	0.44	72.97	61.51		11.46
C	4	A	2010-09-01	2010	Autumn	13	1.09	169.21	129.63		39.58
C	4	A	2014-08-01	2014	Summer	60	0.75	114.5	92.25		22.25
I	5	B	1997-07-01	1997	Summer	-107	1.32	21.44	0		9.45
I	5	B	2000-07-01	2000	Summer	-71	0.99	14.17	0		3.37
I	5	B	2004-06-01	2004	Summer	-24	2.12	26.02	0		6.73
I	5	A	2010-06-01	2010	Summer	48	2.42	8.08	0	0	5.66	3.23
C	5	B	1997-07-01	1997	Summer	-107	0.59	22.06	1.49		27.34
C	5	B	2000-08-01	2000	Summer	-70	0.53	11.44	0	0	10.56
C	5	B	2002-06-01	2002	Summer	-48	0.7	16.67	0.18		16.2
C	5	B	2003-08-01	2003	Summer	-34	0.97	37.39	8.76		25.1
C	5	B	2004-06-01	2004	Summer	-24	0.99	21.26	0.74		16.04
C	5	B	2005-06-01	2005	Summer	-12	0.73	23.46	0	0	23.15
C	5	A	2006-07-01	2006	Summer	1	0.89	43.45	2.01		41.07
C	5	A	2007-06-01	2007	Summer	12	0.44	17.44	0	0	17.44	5.52
C	5	A	2008-06-01	2008	Summer	24	0.83	30.26	0	0	29.71	4.68
C	5	A	2009-06-01	2009	Summer	36	0.64	29.32	0	0	29.11	3.21
C	5	A	2010-06-01	2010	Summer	48	0.78	70.22	0	0	70.22	2.34
C	5	A	2012-06-01	2012	Summer	72	0.83	11.03	0	0	10.76	5.79
C	5	A	2014-06-01	2014	Summer	96	0.63	8.25	0	0	7.2	5.08
I	6	B	1995-11-01	1995	Autumn	-131	1.04	19.27	2.6	2.08	16.67	9.64
I	6	B	2000-10-01	2000	Autumn	-72	1.3	26.3	9.38	6.25	15.63	8.85
I	6	B	2001-10-01	2001	Autumn	-60	0.41	13.67	4.29	2.86	9.39	6.12
I	6	B	2002-10-01	2002	Autumn	-48	1.02	38.5	6.53	4.9	31.63	21.63
I	6	B	2003-10-01	2003	Autumn	-36	1.12	26.49	6.03	1.12	20.09	12.5
I	6	B	2004-10-01	2004	Autumn	-24	0.92	13.81	5.53	2.53	8.29	4.84
I	6	B	2005-10-01	2005	Autumn	-12	1.63	15.83	1.95	0.32	13.33	8.45
I	6	A	2006-10-01	2006	Autumn	0	1.33	20.67	6.33	4.33	14.33	9
I	6	A	2007-11-01	2007	Autumn	13	1	18	6.67	6.34	11.33	5.33
I	6	A	2008-09-01	2008	Autumn	23	1.19	32.44	1.19	0.3	31.25	20.83
I	6	A	2009-09-01	2009	Autumn	35	1.67	50.33	12.67	2	36	18.33
I	6	A	2010-10-01	2010	Autumn	48	1.33	16.67	6	3.67	10.67	6
I	6	A	2011-09-01	2011	Autumn	59	1.02	9.8	3.06	3.06	6.53	5.31
I	6	A	2013-10-01	2013	Autumn	84	1.66	77.41	31.56	0	45.18	13.95
I	6	A	2014-11-01	2014	Autumn	97	1.14	22.88	5.72	2.57	17.16	8.29
C	6	B	2002-09-01	2002	Autumn	-49	3.33	97.78	0	0	97.78	0
C	6	B	2003-07-01	2003	Summer	-39	4.44	220.74	0	0	218.89	1.11
C	6	B	2004-09-01	2004	Autumn	-25	4.17	40	0	0	40	5.83
C	6	B	2005-07-01	2005	Summer	-15	2	56.67	0	0	56.67	7.33
C	6	B	2006-07-01	2006	Summer	-3	2.67	144	6		138	11.33
C	6	A	2007-08-01	2007	Summer	10	1.67	118.33	6.67		111.67	6.67
C	6	A	2008-08-01	2008	Summer	22	1.67	30.67	0	0	30.67	3.33
C	6	A	2009-07-01	2009	Summer	33	2.22	248.89	0	0	248.89	12.22
C	6	A	2010-08-01	2010	Summer	46	1.43	144.29	0	0	144.29	35
C	6	A	2013-07-01	2013	Summer	81	1.9	197.14	0	0	197.14	23.81
C	6	A	2014-07-01	2014	Summer	93	3.33	336.67	0	0	336.67	47.78
I	7	B	1993-09-01	1993	Autumn	-233	0.52	68.21	64.53		3.67
I	7	B	1999-07-01	1999	Summer	-163	0.87	96.5	95.92		0.58
I	7	B	2002-09-01	2002	Autumn	-125	1.05	63.82	58.81		5.01
I	7	B	2003-08-01	2003	Summer	-114	1.14	58.86	44.54		14.31
I	7	B	2004-09-01	2004	Autumn	-101	1.16	117.67	113.23		4.44
I	7	B	2005-08-01	2005	Summer	-90	1.07	157.84	156.77		0.89
I	7	B	2006-07-01	2006	Summer	-79	1.76	329.64	323.12		6.28
I	7	B	2007-09-01	2007	Autumn	-65	1.14	122.04	120.91		1.14
I	7	B	2009-09-01	2009	Autumn	-41	0.73	76.91	73.27		3.64
I	7	B	2010-08-01	2010	Summer	-30	0.83	87.71	86.88		0.83
I	7	B	2011-08-01	2011	Summer	-18	0.84	74.95	72.84		2.11
I	7	A	2013-09-01	2013	Autumn	7	0.59	31.29	29.31		1.98
I	7	A	2014-07-01	2014	Summer	17	0.78	108.04	106.86		1.18
C	7	B	1995-09-01	1995	Autumn	-209	1.99	34.55	0	0	31.23
C	7	B	2010-08-01	2010	Summer	-30	3.59	36.58	18.65		15.06
C	7	B	2012-08-01	2012	Summer	-6	2.22	63.11	0.89		59.11
C	7	A	2014-09-01	2014	Autumn	19	1.95	16.1	0	0	15.12
I	8	B	1991-06-01	1991	Summer	-216	1.33	5.33	0	0	3
I	8	B	2003-08-01	2003	Summer	-70	1.23	45.77	36.61	2.46	6	2.31
I	8	B	2005-10-01	2005	Autumn	-44	1.17	23.83	20.17	3.33	3.33	2.33
I	8	B	2008-06-01	2008	Summer	-12	2	32.25	24.5	0.5	6	5.5
I	8	A	2013-06-01	2013	Summer	48	1	28.5	26.5	0.83	1.67	1.67
C	8	B	1995-11-01	1995	Autumn	-163	0.36	4.71	0	0	0.14	0.14
C	8	B	1998-12-01	1998	Winter	-126	0.57	14.2	0	0	0.16	0.16
C	8	B	2003-09-01	2003	Autumn	-69	1	47.83	0	0	1.5	1.5
C	8	B	2007-09-01	2007	Autumn	-21	0.55	14.07	0	0	0.64	0.64
C	8	A	2013-06-01	2013	Summer	48	0.5	0.33	0	0	0.33	0.33
I	9	B	2007-08-01	2007	Summer	-20	1.33	3.33	0	0	3.33	3
I	9	A	2013-08-01	2013	Summer	52	0.67	2.67	0	0	2.67	1.335
I	9	A	2014-09-01	2014	Autumn	65	0.67	2.33	0	0	2.33	2.33
C	9	B	1996-06-01	1996	Summer	-154	1	5.5	0	0	5.5	5
C	9	B	1996-09-01	1996	Autumn	-151	1	12.5	0	0	12.5	6.5
C	9	B	1997-04-01	1997	Spring	-144	1	46	0	0	46	3
C	9	B	1998-07-01	1998	Summer	-129	1	24	0	0	24	10
C	9	B	1999-08-01	1999	Summer	-116	1	75	0	0	75	12
C	9	B	2000-08-01	2000	Summer	-104	1.5	49	0	0	49	19.5
C	9	B	2002-07-01	2002	Summer	-81	3	97	0	0	97	37
C	9	B	2003-08-01	2003	Summer	-68	1	100	0	0	100	9.5
C	9	B	2004-09-01	2004	Autumn	-55	1.5	43.5	0	0	43.5	20
C	9	B	2005-08-01	2005	Summer	-44	1	42	0	0	42	22
C	9	B	2006-09-01	2006	Autumn	-31	1.5	37.5	0	0	37.5	17.5
C	9	B	2007-08-01	2007	Summer	-20	1	18	0	0	18	14
C	9	A	2009-09-01	2009	Autumn	5	1.5	52	0	0	52	12.5
C	9	A	2010-08-01	2010	Summer	16	1	35	0	0	35	10.5
C	9	A	2011-08-01	2011	Summer	28	1	56	0	0	56	31
C	9	A	2013-08-01	2013	Summer	52	1	68.5	0	0	68.5	8.5
C	9	A	2014-08-01	2014	Summer	64	1	22.5	0	0	22.5	7.5
I	10	B	2007-09-01	2007	Autumn	-56	0.53	5.26	0	0	5.26	1.75
I	10	B	2008-09-01	2008	Autumn	-44	0.35	1.93	0	0	1.93	0.88
I	10	B	2009-09-01	2009	Autumn	-32	0.35	6.49	0	0	6.49	2.63
I	10	B	2010-09-01	2010	Autumn	-20	0.35	4.21	0	0	4.21	1.23
I	10	A	2012-09-01	2012	Autumn	4	0.35	2.11	0	0	2.11	1.93
I	10	A	2014-09-01	2014	Autumn	28	0.35	4.56	0	0	4.56	2.98
I	10	A	2015-08-01	2015	Summer	39	0.53	2.46	0	0	2.46	1.93
C	10	B	1999-09-01	1999	Autumn	-152	1.09	32.72	0	0	32.72	10.18
C	10	B	2002-09-01	2002	Autumn	-116	0.73	22.18	0	0	22.18	6.91
C	10	B	2003-08-01	2003	Summer	-105	0.73	37.45	0	0	37.45	12.36
C	10	B	2004-09-01	2004	Autumn	-92	0.73	29.45	0	0	29.45	10.18
C	10	B	2005-09-01	2005	Autumn	-80	0.61	10.61	0	0	10.61	5.15
C	10	B	2007-08-01	2007	Summer	-57	0.66	42.64	0	0	42.64	2.64
C	10	B	2008-09-01	2008	Autumn	-44	0.73	26.18	0	0	26.18	8
C	10	B	2009-09-01	2009	Autumn	-32	0.73	39.64	0	0	39.64	9.09
C	10	B	2010-10-01	2010	Autumn	-19	0.73	26.18	0	0	26.18	4.73
C	10	B	2011-08-01	2011	Summer	-9	0.73	34.54	0	0	34.54	5.82
C	10	A	2012-08-01	2012	Summer	3	0.73	9.82	0	0	9.82	6.18
C	10	A	2013-08-01	2013	Summer	15	1.09	46.54	0	0	46.54	2.91
C	10	A	2015-08-01	2015	Summer	39	1.09	18.18	0	0	18.18	8.73
I	11	B	1993-09-01	1993	Autumn	-184	0.59	2.06	0	0	1.18	0.74
I	11	B	2005-08-01	2005	Summer	-41	0.74	7.06	0	0	6.47	4.56
I	11	A	2011-09-01	2011	Autumn	32	0.47	8.71	0	0	8.71	3.29
C	11	B	1998-01-01	1998	Winter	-132	0.23	0.99	0	0	0.76	0.76
C	11	B	1999-05-01	1999	Spring	-116	0.23	2.28	0	0	1.58	1.58
C	11	B	2005-06-01	2005	Summer	-43	0.27	2.31	0	0	1.1	1.1
C	11	B	2007-06-01	2007	Summer	-19	0.35	3.04	0	0	1.81	1.75
C	11	B	2008-08-01	2008	Summer	-5	0.29	2.05	0	0	1.05	0.99
C	11	A	2009-06-01	2009	Summer	5	0.35	1.05	0	0	0.76	0.35
C	11	A	2010-08-01	2010	Summer	19	0.16	1.25	0	0	0.73	0.69
C	11	A	2011-08-01	2011	Summer	31	0.19	1.23	0	0	0.78	0.74
C	11	A	2012-09-01	2012	Autumn	44	0.33	1	0	0	0.73	0.47
C	11	A	2013-07-01	2013	Summer	54	0.17	2.31	0	0	1.05	0.75
C	11	A	2014-07-01	2014	Summer	66	0.23	5.04	0	0	3.27	2.15
I	12	B	2002-08-01	2002	Summer	-82	1.71	5.14	0	0	5.14	4.57
I	12	B	2003-09-01	2003	Autumn	-69	1.71	12	0	0	12	6.29
I	12	B	2004-09-01	2004	Autumn	-57	1.71	13.71	0	0	13.71	9.71
I	12	B	2005-08-01	2005	Summer	-46	1.71	14.29	0	0	14.29	10.29
I	12	B	2007-08-01	2007	Summer	-22	2.29	6.86	0	0	6.86	4
I	12	B	2008-09-01	2008	Autumn	-9	1.14	8.57	0	0	8.57	8
I	12	A	2009-09-01	2009	Autumn	3	1.71	29.71	0	0	29.71	12
I	12	A	2010-08-01	2010	Summer	14	1.71	11.43	0	0	11.43	9.14
I	12	A	2011-08-01	2011	Summer	26	2.29	20	0	0	20	14.29
I	12	A	2013-08-01	2013	Summer	50	1.71	14.86	0	0	14.86	7.43
I	12	A	2015-09-01	2015	Autumn	75	2.86	20	0	0	19.42	9.14
C	12	B	2002-08-01	2002	Summer	-82	1.15	35.77	0	0	35.77	33.46
C	12	B	2003-09-01	2003	Autumn	-69	0.38	31.92	0	0	31.92	17.69
C	12	B	2004-09-01	2004	Autumn	-57	1.15	51.15	0	0	51.15	36.15
C	12	B	2005-08-01	2005	Summer	-46	1.15	25	0	0	25	20.77
C	12	B	2008-06-01	2008	Summer	-12	0.77	13.07	0	0	13.07	10.77
C	12	A	2012-09-01	2012	Autumn	39	0.77	10	0	0	10	8.08
C	12	A	2013-08-01	2013	Summer	50	1.2	12.8	0	0	12.8	6.8
I	13	B	1996-05-01	1996	Spring	-98	0.91	7.74	1.82		4.78
I	13	B	1999-05-01	1999	Spring	-62	1.64	26.84	7.53		17.67
I	13	B	2002-06-01	2002	Summer	-25	1.31	29.62	0		10.15
I	13	A	2008-07-01	2008	Summer	48	2.27	17.73	3.64		7.73
I	13	A	2011-08-01	2011	Summer	85	1.45	24.22	6.15		15.91
I	13	A	2014-06-01	2014	Summer	119	1.59	34.37	0.95		25.14
C	13	B	2002-08-01	2002	Summer	-23	1.72	21.69	2.75	2.06	17.21	5.85
C	13	B	2002-09-01	2002	Autumn	-22	1.72	28.23	1.38	1.38	26.16	12.39
C	13	B	2003-08-01	2003	Summer	-11	1.86	22.75	6.34	0.37	16.03	5.97
C	13	A	2004-07-01	2004	Summer	0	1.93	41.59	12.32	3.08	28.11	12.71
C	13	A	2005-07-01	2005	Summer	12	1.97	27.19	11.43	0	15.36	2.37
C	13	A	2006-07-01	2006	Summer	24	1.94	51.35	19.84	2.33	31.12	8.17
C	13	A	2007-07-01	2007	Summer	36	1.48	30.05	20.41	1.48	9.28	3.71
C	13	A	2008-07-01	2008	Summer	48	1.37	19.58	8.24	0.69	9.62	4.81
C	13	A	2009-06-01	2009	Summer	59	1.29	28.06	19.03	2.26	8.39	2.26
C	13	A	2010-09-01	2010	Autumn	74	1.025	16.75	8.2	4.1	8.54	5.81
C	13	A	2011-08-01	2011	Summer	85	1.43	19.25	12.12	2.14	6.77	5.35
C	13	A	2013-08-01	2013	Summer	109	1.67	23	9.33	2	13.33	8.33
C	13	A	2014-08-01	2014	Summer	121	1.21	22.44	11.52	2.43	10.61	5.76
I	14	B	2009-09-01	2009	Autumn	-46	1.5	20.38	10.79		7.49
I	14	A	2014-07-01	2014	Summer	12	1.79	28.93	5		22.86
I	14	A	2015-08-01	2015	Summer	25	0.87	38.84	12.17		26.67
C	14	B	2002-08-01	2002	Summer	-131	1.78	53.19	24.89		27.56
C	14	B	2003-08-01	2003	Summer	-119	1.97	41.11	10.82		29.48
C	14	B	2004-07-01	2004	Summer	-108	1.23	54.67	12.68		41.31
C	14	B	2005-06-01	2005	Summer	-97	1.28	46.81	25.96		20.85
C	14	B	2006-07-01	2006	Summer	-84	1.78	32	15.11		16.44
C	14	B	2007-09-01	2007	Autumn	-70	1.27	25.65	9.81	0	15.51	0
C	14	B	2008-09-01	2008	Autumn	-58	0.59	15.48	3.87		11.31
C	14	B	2009-09-01	2009	Autumn	-46	1.27	51.43	19.68		31.43
C	14	B	2010-08-01	2010	Summer	-35	0.86	28.86	10.27		18.29
C	14	B	2011-10-01	2011	Autumn	-21	1.14	45.58	12.82		32.49
C	14	B	2012-09-01	2012	Autumn	-10	0.81	23.66	16.13	3.23	7.53	1.88
C	14	A	2013-07-01	2013	Summer	0	0.78	102.63	49.12	6.98	53.51	2.33
C	14	A	2014-08-01	2014	Summer	13	1.78	81.78	37.78		43.11
I	15	B	2004-10-01	2004	Autumn	-25	0.77	10.01	0	0	10.01
I	15	A	2011-09-01	2011	Autumn	58	0.53	11.05	0	0	10.53
C	15	B	1995-09-01	1995	Autumn	-134	1.6	46.4	4		40.4
C	15	B	2005-08-01	2005	Summer	-15	1.33	15	7.33	5	6	2.67
C	15	A	2007-07-01	2007	Summer	8	1.33	28	9.33	7.33	18.33	1
C	15	A	2008-07-01	2008	Summer	20	1	32	7	4.67	25	1.33
C	15	A	2009-07-01	2009	Summer	32	1	24.75	7.75	4.25	16.5	3
C	15	A	2010-07-01	2010	Summer	44	0.8	96.53	61.33	11.47	34.4	13.07
C	15	A	2012-07-01	2012	Summer	68	0.5	52.25	30.12	2.75	21.25	6.13
C	15	A	2014-07-01	2014	Summer	92	1.82	142.42	92.12	7.27	50.3	16.97
I	16	B	2000-08-01	2000	Summer	-55	0.25	19.25	0	0	19.25
I	16	B	2001-09-01	2001	Autumn	-42	0.25	24.5	0	0	24.5
I	16	B	2002-09-01	2002	Autumn	-30	0.25	19.75	0	0	19.75
I	16	B	2003-09-01	2003	Autumn	-18	0.25	23	0	0	23
I	16	B	2004-09-01	2004	Autumn	-6	0.25	15.25	0	0	15.25
I	16	A	2005-09-01	2005	Autumn	6	0.24	17.65	0	0	17.65
I	16	A	2006-10-01	2006	Autumn	19	0.24	11.24	0	0	11.24
I	16	A	2007-09-01	2007	Autumn	30	0.25	22	0	0	22
I	16	A	2008-10-01	2008	Autumn	43	0.21	12.23	0	0	12.23
I	16	A	2009-09-01	2009	Autumn	54	0.25	13.75	0	0	13.75
I	16	A	2010-09-01	2010	Autumn	66	0.25	44.5	0	0	44.5
I	16	A	2011-09-01	2011	Autumn	78	0.25	26.75	0	0	26.75
I	16	A	2012-09-01	2012	Autumn	90	0.25	9.25	0	0	9.25
I	16	A	2013-09-01	2013	Autumn	102	0.25	25.5	0	0	25.5
I	16	A	2014-09-01	2014	Autumn	114	0.25	20.75	0	0	20.75
I	16	A	2015-08-01	2015	Summer	125	0.25	20.25	0	0	20.25
C	16	B	1996-08-01	1996	Summer	-103	0.29	5.59	0	0	5.59	1.98
C	16	B	1997-08-01	1997	Summer	-91	0.29	9.56	0	0	9.56	1.32
C	16	B	1998-07-01	1998	Summer	-80	0.29	3.31	0	0	3.31	0.73
C	16	B	1999-07-01	1999	Summer	-68	0.29	3.68	0	0	3.68	1.84
C	16	B	2000-07-01	2000	Summer	-56	0.37	4.2	0	0	2.87	1.91
C	16	B	2002-08-01	2002	Summer	-31	0.29	2.87	0	0	2.87	1.47
C	16	B	2003-08-01	2003	Summer	-19	0.29	4.12	0	0	4.12	0.96
C	16	A	2008-06-01	2008	Summer	39	0.07	0.15	0	0	0.15	0.15
C	16	A	2011-07-01	2011	Summer	76	0.29	1.98	0	0	1.98	0.81
C	16	A	2014-08-01	2014	Summer	113	0.29	3.01	0	0	3.01	1.25
I	17	B	2001-09-01	2001	Autumn	-95	0.12	1.22	0	0	0.008	0.008
I	17	B	2002-09-01	2002	Autumn	-83	0.11	0.75	0	0	0.042	0.042
I	17	B	2003-09-01	2003	Autumn	-71	0.12	1.13	0	0	0.042	0.042
I	17	B	2004-09-01	2004	Autumn	-59	0.11	0.53	0	0	0.008	0.008
I	17	B	2005-09-01	2005	Autumn	-47	0.1	0.53	0	0	0.008	0.008
I	17	B	2006-09-01	2006	Autumn	-35	0.12	0.36	0	0	0.008	0.008
I	17	B	2007-09-01	2007	Autumn	-23	0.09	0.62	0	0	0.008	0.008
I	17	A	2010-08-01	2010	Summer	12	0.1	0.63	0	0	0.022	0.022
I	17	A	2012-07-01	2012	Summer	35	0.08	0.21	0	0	0	0
I	17	A	2015-07-01	2015	Summer	71	0.09	1.07	0	0	0.008	0.008
C	17	B	2002-07-01	2002	Summer	-85	6.67	43	0	0	1.33	1.33
C	17	A	2012-06-01	2012	Summer	34	6.67	12.67	0	0	0.67	0.67
I	18	B	2002-08-01	2002	Summer	-131	0.1	0.4	0	0	0	0
I	18	B	2003-08-01	2003	Summer	-119	0.28	3.95	0	0	0	0
I	18	B	2004-08-01	2004	Summer	-107	0.25	1.63	0	0	0	0
I	18	B	2005-08-01	2005	Summer	-95	0.3	2.78	0	0	0	0
I	18	B	2007-09-01	2007	Autumn	-70	0.3	2.45	0	0	0	0
I	18	B	2009-07-01	2009	Summer	-48	0.25	0.85	0	0	0.05	0.05
I	18	B	2010-07-01	2010	Summer	-36	0.3	0.85	0	0	0.2	0.2
I	18	B	2011-07-01	2011	Summer	-24	0.325	1.83	0	0	0.025	0
I	18	B	2012-08-01	2012	Summer	-11	0.225	1.5	0	0	0.275	0.125
I	18	B	2013-06-01	2013	Summer	-1	0.25	1.76	0	0	0.125	0.125
I	18	A	2014-07-01	2014	Summer	12	0.28	2.41	0	0	0.25	0.175
I	18	A	2015-06-01	2015	Summer	23	0.3	1.08	0	0	0.2	0.175
C	18	B	1996-07-01	1996	Summer	-204	0.05	0.94	0	0	0.12	0.11
C	18	B	1997-07-01	1997	Summer	-192	0.06	3.87	0	0	0.12	0.11
C	18	B	1998-07-01	1998	Summer	-180	0.05	1.5	0	0	0.15	0.14
C	18	B	1999-08-01	1999	Summer	-167	0.05	3.73	0	0	0.36	0.24
C	18	B	2000-07-01	2000	Summer	-156	0.05	1.66	0	0	0.25	0.25
C	18	B	2001-07-01	2001	Summer	-144	0.2	0.78	0	0	0.1	0.1
C	18	B	2002-08-01	2002	Summer	-131	0.04	1.66	0	0	0.11	0.11
C	18	B	2003-07-01	2003	Summer	-120	0.02	1.13	0	0	0.13	0.1
C	18	B	2004-07-01	2004	Summer	-108	0.05	1.26	0	0	0.18	0.17
C	18	B	2005-06-01	2005	Summer	-97	0.04	0.36	0	0	0.065	0.065
C	18	B	2006-08-01	2006	Summer	-83	0.06	0.76	0	0	0.22	0.18
C	18	B	2007-08-01	2007	Summer	-71	0.07	0.53	0	0	0.12	0.12
C	18	B	2008-06-01	2008	Summer	-61	0.05	0.23	0	0	0.03	0.028
C	18	B	2010-07-01	2010	Summer	-36	0.07	0.9	0.06	0.06	0.17	0.17
C	18	B	2011-09-01	2011	Autumn	-22	0.06	0.81	0	0	0.13	0.09
C	18	A	2014-06-01	2014	Summer	11	0.06	1.07	0.07	0.05	0.27	0.24
I	19	B	1994-06-01	1994	Summer	-214	1.069	6.3	0	0	0.107	0.107
I	19	B	1998-09-01	1998	Autumn	-163	0.547	1.17	0	0	0	0
I	19	B	2002-07-01	2002	Summer	-117	0.385	0	0	0	0	0
I	19	B	2003-06-01	2003	Summer	-106	0.175	0	0	0	0	0
I	19	B	2004-07-01	2004	Summer	-93	0.402	0.402	0	0	0.04	0.04
I	19	B	2005-08-01	2005	Summer	-80	0.436	0.37	0.06	0	0.06	0
I	19	A	2014-06-01	2014	Summer	26	0.535	0.43	0	0	0.32	0.32
C	19	B	2001-08-01	2001	Summer	-128	1.91	7.89	0	0	0	0
C	19	B	2002-06-01	2002	Summer	-118	0.73	1.81	0	0	0	0
C	19	B	2003-06-01	2003	Summer	-106	1.96	1.96	0	0	0.84	0.28
C	19	B	2004-05-01	2004	Spring	-95	1.93	3.87	0	0	0.48	0.48
C	19	B	2005-05-01	2005	Spring	-83	1.96	1.12	0	0	0.28	0.28
C	19	B	2006-04-01	2006	Spring	-72	1.34	1.78	0	0	0.22	0.22
C	19	A	2013-05-01	2013	Spring	13	0.69	0.23	0	0	0.23	0.23
C	19	A	2014-10-01	2014	Autumn	30	0.56	0.19	0	0	0.19	0.19
I	20	B	2003-09-01	2003	Autumn	-83	0.6	2.278	0	0	0.3	0.3
I	20	B	2004-09-01	2004	Autumn	-71	0.54	1.92	0	0	0.659	0.659
I	20	B	2005-08-01	2005	Summer	-60	0.59	8.93	0	0	1.42	1.42
I	20	B	2006-08-01	2006	Summer	-48	0.69	5.69	0	0	0.92	0.92
I	20	B	2007-10-01	2007	Autumn	-34	0.54	12.38	0	0	0.46	0.46
I	20	A	2010-08-01	2010	Summer	0	0.74	9.38	0	0	0.429	0.368
I	20	A	2013-09-01	2013	Autumn	37	1.21	8.02	0	0	0.109	0.109
C	20	B	2003-09-01	2003	Autumn	-83	2.19	2.92	0	0	0.73	0.73
C	20	B	2004-07-01	2004	Summer	-73	1.06	0	0	0	0	0
C	20	B	2005-08-01	2005	Summer	-60	1.74	0.87	0	0	0	0
C	20	B	2006-09-01	2006	Autumn	-47	1.74	1.3	0	0	0	0
C	20	A	2012-06-01	2012	Summer	22	1.45	2.9	0	0	0	0
I	21	B	2002-07-01	2002	Summer	-114	0.38	0.89	0	0	0	0
I	21	B	2003-06-01	2003	Summer	-103	0.255	0.13	0	0	0	0
I	21	B	2004-07-01	2004	Summer	-90	1.07	0.75	0	0	0	0
I	21	B	2005-07-01	2005	Summer	-78	0.89	3.06	0	0	0	0
I	21	B	2006-07-01	2006	Summer	-66	1.25	5.25	0	0	0	0
I	21	B	2007-08-01	2007	Summer	-53	1.22	2.92	0	0	0	0
I	21	B	2008-08-01	2008	Summer	-41	0.86	2.33	0	0	0.123	0.123
I	21	B	2009-07-01	2009	Summer	-30	1.22	2.56	0	0	0	0
I	21	B	2010-07-01	2010	Summer	-18	0.97	1.7	0	0	0	0
I	21	B	2011-07-01	2011	Summer	-6	0.34	0.94	0	0	0	0
I	21	A	2012-07-01	2012	Summer	6	0.72	1.08	0	0	0	0
I	21	A	2013-07-01	2013	Summer	18	0.46	0.27	0	0	0	0
I	21	A	2014-07-01	2014	Summer	30	0.45	0.36	0	0	0	0
I	21	A	2015-07-01	2015	Summer	42	0.71	1.97	0	0	0.24	0.24
C	21	B	2003-07-01	2003	Summer	-102	3.92	0.98	0	0	0	0
C	21	B	2004-08-01	2004	Summer	-89	5.68	4.54	0	0	3.41	3.41
C	21	B	2005-08-01	2005	Summer	-77	3.09	1.23	0	0	0.62	0.62
C	21	B	2006-08-01	2006	Summer	-65	4.54	13.64	0	0	0	0
C	21	A	2013-08-01	2013	Summer	19	3.19	2.13	0	0	0	0
I	22	B	2003-05-01	2003	Spring	-99	1.82	4.25	0	0	0.52	0.52
I	22	B	2004-07-01	2004	Summer	-85	1.47	4.91	0	0	0.86	0.86
I	22	B	2007-05-01	2007	Spring	-51	1.71	8.9	0	0	0.79	0.79
I	22	B	2008-07-01	2008	Summer	-37	2.55	11.81	0	0	1.09	1.09
I	22	B	2009-06-01	2009	Summer	-26	2.07	11.5	0	0	0.3	0.3
I	22	B	2010-06-01	2010	Summer	-14	1.93	7.36	0	0	1.93	1.93
I	22	B	2011-06-01	2011	Summer	-2	1.32	10.45	0	0	0.4	0.4
I	22	A	2014-06-01	2014	Summer	34	1.1	4.496	0	0	0.88	0.88
C	22	B	2004-11-01	2004	Autumn	-81	1.41	10.1	0	0	2.97	2.66
C	22	B	2005-11-01	2005	Autumn	-69	0.99	7.71	0	0	2.42	2.31
C	22	B	2007-10-01	2007	Autumn	-46	2.18	26.62	0	0	8.26	6.55
C	22	B	2008-10-01	2008	Autumn	-34	1.44	25.38	0	0	5.63	5.15
C	22	B	2009-11-01	2009	Autumn	-21	1.56	17.78	0	0	4.89	4.33
C	22	A	2011-10-01	2011	Autumn	2	1.48	13.45	0	0	5.55	4.69
C	22	A	2012-11-01	2012	Autumn	15	1.09	8.14	0	0	3.76	2.79
C	22	A	2013-10-01	2013	Autumn	26	1.05	6.04	0	0	4.6	4.6
C	22	A	2014-10-01	2014	Autumn	38	1	5.73	0	0	2.87	2.87
I	23	B	1994-03-01	1994	Spring	-216	0.36	0.09	0	0	0	0
I	23	B	1997-07-01	1997	Summer	-176	0.16	3.77	0	0	0	0
I	23	B	2004-05-01	2004	Spring	-94	0.51	2.92	0	0	0	0
I	23	B	2009-06-01	2009	Summer	-33	0.92	16.5	0	0	0	0
I	23	B	2011-06-01	2011	Summer	-9	1.06	27.28	0	0	0	0
I	23	A	2013-06-01	2013	Summer	15	0.89	6.73	0	0	0.76	0.76
I	23	A	2015-06-01	2015	Summer	39	1.06	3.7	0	0	0.4	0.4
C	23	B	2005-05-01	2005	Spring	-82	0.97	1.67	0	0	0	0
C	23	B	2010-04-01	2010	Spring	-23	1.14	8.29	0	0	0	0
C	23	B	2011-11-01	2011	Autumn	-4	0.48	0.16	0	0	0	0
C	23	A	2012-08-01	2012	Summer	5	0.86	0.43	0	0	0	0
C	23	A	2013-09-01	2013	Autumn	18	0.87	8.7	0	0	0	0
C	23	A	2014-08-01	2014	Summer	29	0.7	0.56	0	0	0	0
C	23	A	2015-09-01	2015	Autumn	42	1.11	15.47	0	0	0	0
